# Supplementary material for: Untargeted Metabolomics Identify a Panel of Urinary Biomarkers for the Diagnosis of Urothelial Carcinoma of the Bladder, as Compared to Urolithiasis with or without Urinary Tract Infection in Dogs
Source: Metabolites. 2022 Feb 24;12(3):200. doi: 10.3390/metabo12030200 (PMC8951005; doi:10.3390/metabo12030200)
Supplement: Supplementary file 1 [file metabolites-12-00200-s001.zip]

Archive with 1 entries (1 files):
- metabolites-1577821-supplementary.pdf
